# Supplementary material for: A rarefaction approach for measuring population differences in rare and common variation
Source: Genetics. 2023 Apr 19;224(2):iyad070. doi: 10.1093/genetics/iyad070 (PMC10213490; doi:10.1093/genetics/iyad070)
Supplement: iyad070_Supplementary_Data [file iyad070_supplementary_data.zip]

Archive with 2 entries (2 files):
- Figure_S1_GENETICS-2023-306051.pdf
- Figure_S2_GENETICS-2023-306051.pdf
